# Supplementary material for: The Effect of Short-Term Aspirin Administration during Programmed Frozen-Thawed Embryo Transfer on Pregnancy Outcomes and Complications
Source: J Clin Med. 2023 Jan 30;12(3):1064. doi: 10.3390/jcm12031064 (PMC9918171; doi:10.3390/jcm12031064)
Supplement: Supplementary file 1 [file jcm-12-01064-s001.zip]

Archive with 1 entries (1 files):
- jcm-2082577-supplementary.pdf
